# Supplementary material for: Quantitative imagery analysis of spot patterns for the three-haplogroup classification of Triatoma dimidiata (Latreille, 1811) (Hemiptera: Reduviidae), an important vector of Chagas disease
Source: Parasit Vectors. 2021 Jan 29;14:90. doi: 10.1186/s13071-021-04598-5 (PMC7847135; doi:10.1186/s13071-021-04598-5)
Supplement: Supplementary file 2 — Additional file 2: Image J macro code programmed to automate image processing and measurements (466b) (https://doi.org/10.6084/m9.figshare.12910010). [file 13071_2021_4598_MOESM2_ESM.ijm]

run("8-bit")
setAutoThreshold("Minimum")
//run("Threshold...")
//setThreshold(0, 98)
setOption("BlackBackground", false)
run("Convert to Mask")
run("Fill Holes")
run("Remove Outliers...", "radius=6 threshold=50 which=Dark")
run("Remove Outliers...", "radius=6 threshold=50 which=Bright")
run("Set Measurements...", "area centroid center perimeter feret's stack redirect=None decimal=3")
run("Analyze Particles...", " show=Outlines display")
